# Supplementary material for: Leveraging brain cortex-derived molecular data to elucidate epigenetic and transcriptomic drivers of complex traits and disease
Source: Transl Psychiatry. 2019 Feb 28;9:105. doi: 10.1038/s41398-019-0437-2 (PMC6395652; doi:10.1038/s41398-019-0437-2)
Supplement: Supplementary file 2 — Supplementary Tables. [file 41398_2019_437_MOESM2_ESM.xlsx]

## Sheet: Index
Supplementary Tables
Table S1. Genome-wide association study (GWAS) cohorts
Table S2. Neuroticism multiple-trait colocalization results (GWAS loci)
Table S3. Schizophrenia multiple-trait colocalization results (GWAS loci)
Table S4. Educational Attainment multiple-trait colocalization results (GWAS loci)
Table S5. Alzheimer's disease multiple-trait colocalization results (GWAS loci)
Table S6. Insomnia multiple-trait colocalization results (GWAS loci)
Table S7. Neuroticism multiple-trait colocalization results (suggestive GWAS loci)
Table S8. Schizophrenia multiple-trait colocalization results (suggestive GWAS loci)
Table S9. Educational Attainment multiple-trait colocalization results (suggestive GWAS loci)
Table S10. Alzheimer's disease multiple-trait colocalization results (suggestive GWAS loci)
Table S11. Insomnia multiple-trait colocalization results (suggestive GWAS loci)
Table S12. Pathway enrichment analysis
Table S13. Tissue-specific analysis
Table S14. Orienting the relationship between molecular traits
Table S15. Functional annotation of lead SNPs using brain-derived regulatory regions
Table S16. Functional annotation of CpG sites using brain-derived regulatory regions
Table S17. Functional annotation of histone peaks using brain-derived regulatory regions

## Sheet: Table S1
Table S1. Genome-wide association study (GWAS) cohorts
List of all GWAS cohorts used in this study for the 5 neurological traits analysed
Trait	Author (Year)	Sample size	URL
Neuroticism	Neale Lab (2017)	274108	https://docs.google.com/spreadsheets/d/1b3oGI2lUt57BcuHttWaZotQcI0-mBRPyZihz87Ms_No/edit#gid=1209628142
Schizophrenia	Ripke et al (2014)	82306	http://www.med.unc.edu/pgc/results-and-downloads
Educational Attainment	Okbay et al (2016)	293723	https://www.thessgac.org/data
Alzheimer's Disease	Lambert et al (2013)	54162	http://web.pasteur-lille.fr/en/recherche/u744/igap/igap_download.php
Insomnia	Neale Lab (2017)	336965	https://docs.google.com/spreadsheets/d/1b3oGI2lUt57BcuHttWaZotQcI0-mBRPyZihz87Ms_No/edit#gid=1209628142

## Sheet: Table S2
Table S2. Neuroticism multiple-trait colocalization results (GWAS loci)
Variants with summed posterior probabilities >= 80% for 10 scenarios where complex trait and gene expression colocalize. rsID - rs identifier for lead GWAS SNP, CHR - chromosome, Region - coordinates 1MB either side of lead SNP, Gene - Gene whose expression is evaluated for evidence of colocalization, CpG - CpG site whose DNA methylation is evaluated for evidence of colocalization, Peak - Histone…
rsID	CHR	Region	Gene	CpGsite	Peak	GE	GE,M	GE,H	GE,M,H	GE,MH	GEM	GEM,H	GEH	GEH,M	GEMH	Combined PPA	Highest PPA
rs10896636	11	57348032-57548032	ZDHHC5	cg20907456	NA	0.947233	0.00959727	NA	NA	NA	0.0334147	NA	NA	NA	NA	0.990245	GE
rs11509880	7	12161911-12361911	TMEM106B	cg06286300	peak22433	0.594477	0.035866	0.108739	0.00656741	0.00060758	0.0283717	0.00518962	0.0295577	0.00178327	0.00141117	0.81257	GE
rs12938775	17	2474821-2674821	PAFAH1B1	cg03422895	peak10059	0.00169469	0.00393864	3.88e-05	0.00010913	6.42e-05	0.820063	0.0187604	0.00011284	0.00026227	0.0546001	0.899644	GEM
rs28427480	9	98164942-98364942	PTCH1	cg14272822	peak25072	8.89e-07	2.57e-08	0.00231638	9.4e-05	4.83e-06	1.39e-08	3.65e-05	0.934736	0.0270042	0.0143643	0.978557	GEH
rs3741475	12	117569914-117769914	FBXO21	cg11944110	peak6350	0.00847313	0.00136271	0.00016959	4.44e-05	8.47e-06	0.849281	0.0169987	0.00057774	9.3e-05	0.0578087	0.934818	GEM
rs4140799	14	72070969-72270969	SIPA1L1	cg19820447	peak7651	0.0218995	0.174892	9.88e-05	0.0007942	3.64e-05	0.640381	0.0028879	0.00032285	0.00257816	0.00956293	0.853453	GEM
rs57838764	3	50274568-50474568	GNAI2	cg15448599	peak17534	0.67337	0.00181193	0.00577147	1.6e-05	1.81e-05	6.88e-07	6.02e-09	0.163399	0.00043968	4.93e-08	0.844827	GE
rs57838764	3	50274568-50474568	HYAL1	cg09412061	NA	0.154297	0.0482989	NA	NA	NA	0.723391	NA	NA	NA	NA	0.925987	GEM
rs57838764	3	50274568-50474568	RASSF1	cg10580282	NA	0.969357	0.00527676	NA	NA	NA	8.88e-09	NA	NA	NA	NA	0.974634	GE
rs10144845	14	75137770-75337770	FCF1	cg10751282	NA	0.178468	0.804694	NA	NA	NA	0.00519944	NA	NA	NA	NA	0.988362	GE,M
rs11090045	22	41653603-41853603	EP300	cg09993119	peak16894	0.0211953	0.000259222	0.0260933	0.000329545	0.00016173	9.46892e-13	1.1641e-12	0.851885	0.0104187	3.96622e-11	0.910343	GEH
rs7107293	11	113284111-113484111	TTC12	cg16405454	NA	3.11739e-05	1.64477e-05	NA	NA	NA	0.999952	NA	NA	NA	NA	1	GEM

## Sheet: Table S3
Table S3. Schizophrenia multiple-trait colocalization results (GWAS loci)
Variants with summed posterior probabilities >= 80% for 10 scenarios where complex trait and gene expression colocalize. rsID - rs identifier for lead GWAS SNP, CHR - chromosome, Region - coordinates 1MB either side of lead SNP, Gene - Gene whose expression is evaluated for evidence of colocalization, CpG - CpG site whose DNA methylation is evaluated for evidence of colocalization, Peak - Histone…
rsID	CHR	Region	Gene	CpGsite	Peak	GE	GE,M	GE,H	GE,M,H	GE,MH	GEM	GEM,H	GEH	GEH,M	GEMH	Combined PPA	Highest PPA
rs11191419	10	104512335-104712335	AS3MT	cg00086670	peak3514	0.768526	0.0339854	0.034243	0.00151919	0.00033969	0.04046	0.00180281	0.0702664	0.00310733	0.00365238	0.957902	GE
rs11191419	10	104512335-104712335	CNNM2	cg18449062	NA	0.044985	0.00306484	NA	NA	NA	0.93485	NA	NA	NA	NA	0.9829	GEM
rs12887734	14	103946834-104146834	KLC1	cg01812400	peak8028	0.072743	0.00088746	0.00088746	1.86e-05	8.87e-06	0.608146	0.00741939	0.0307802	0.00037552	0.257329	0.978596	GEM
rs12887734	14	103946834-104146834	ZFYVE21	cg12798040	peak8038	0.397357	0.00626999	0.00584877	9.87e-05	5.92e-05	0.428855	0.0063124	0.00763318	0.00012045	0.00823826	0.860792	GEM
rs12887734	14	103946834-104146834	APOPT1	cg07952815	peak8032	0.0115273	0.00240806	0.00043373	0.00011147	0.0001662	0.502835	0.0189197	0.00929704	0.00194216	0.405548	0.953189	GEM
rs4129585	8	143212933-143412933	TSNARE1	cg08217567	peak24482	0.00284927	0.0438397	0.00012196	0.00191423	0.00018718	0.871995	0.0373238	2.92e-05	0.00044942	0.00893919	0.967649	GEM
rs4391122	5	60498543-60698543	NDUFAF2	cg08578323	peak19837	0.799667	0.00684948	0.00729504	6.34e-05	6.74e-05	0.0426792	0.00038935	0.0596726	0.00051112	0.0031848	0.92038	GE
rs72986630	19	11749736-11949736	ZNF439	cg21940042	peak12437	4.22e-09	6.12e-11	6.12e-11	1.63e-06	6.12e-13	3.33e-08	4.83e-10	0.112305	0.00162843	0.886061	0.999997	GEMH
rs8044995	16	68089340-68289340	PRMT7	cg07273125	peak9696	0.00814716	0.0066691	8.7e-05	8.14e-05	9.03e-06	0.949237	0.0101419	6.11e-06	5e-06	0.00071166	0.975096	GEM
rs8044995	16	68089340-68289340	PLA2G15	cg01291010	peak9693	0.00365471	0.00071217	4.03e-05	1.83e-05	7.71e-07	0.944381	0.0104071	1.74e-05	3.39e-06	0.00449191	0.963727	GEM

## Sheet: Table S4
Table S4. Educational Attainment multiple-trait colocalization results (GWAS loci)
Variants with summed posterior probabilities >= 80% for 10 scenarios where complex trait and gene expression colocalize. rsID - rs identifier for lead GWAS SNP, CHR - chromosome, Region - coordinates 1MB either side of lead SNP, Gene - Gene whose expression is evaluated for evidence of colocalization, CpG - CpG site whose DNA methylation is evaluated for evidence of colocalization, Peak - Histone…
rsID	CHR	Region	Gene	CpGsite	Peak	GE	GE,M	GE,H	GE,M,H	GE,MH	GEM	GEM,H	GEH	GEH,M	GEMH	Combined PPA	Highest PPA
rs11130222	3	49801060-50001060	RNF123	cg16905586	peak17516	0.0112513	0.187471	0.0007403	0.0124157	0.00398514	0.516494	0.0339813	0.00280153	0.0466771	0.130993	0.94681	GEM
rs11130222	3	49801060-50001060	MON1A	cg12257692	NA	1.87e-212	0.813527	NA	NA	NA	2.07e-07	NA	NA	NA	NA	0.813527	GE,M
rs11191193	10	103702408-103902408	NOLC1	cg10096454	peak3489	0.780455	0.00937587	0.0127769	0.00015494	7.55e-05	4.94e-05	8.08e-07	0.120192	0.0014439	8.15e-06	0.924533	GE
rs12410444	1	44088719-44288719	PTPRF	cg07586435	peak883	1.13e-20	3.34e-22	0.961703	0.0283961	1.18e-10	1.74e-93	1.48e-73	3.17e-13	9.37e-15	4.88e-86	0.990099	GE,H
rs1382358	19	13071424-13271424	FARSA	cg11341610	NA	0.893546	0.00656976	NA	NA	NA	0.00189245	NA	NA	NA	NA	0.902008	GE
rs141979783	20	47688775-47888775	CSE1L	cg00476900	peak15965	0.696943	0.00582885	0.00634997	5.4e-05	4.21e-05	0.0381717	0.0003478	0.0614329	0.0005138	0.00335528	0.813039	GE
rs141979783	20	47688775-47888775	ZNFX1	cg01825986	peak15969	0.849361	0.0208364	0.0294444	0.00072399	0.00017796	0.0331713	0.00114993	0.0209754	0.00051457	0.0008192	0.957174	GE
rs141979783	20	47688775-47888775	STAU1	cg17572903	peak15966	1.07e-06	0.0515746	1.55e-08	0.00076406	0.00020393	0.895574	0.0130069	4.17e-08	0.00200665	0.0348448	0.997976	GEM
rs148490894	7	99431755-99631755	AZGP1	cg15870184	peak23036	0.00140596	2.29e-05	0.00175674	4.15e-05	8.45e-07	1.81e-06	2.44e-06	0.791926	0.0128842	0.00084347	0.808886	GEH
rs2456973	12	56316928-56516928	SUOX	cg01565774	NA	0.0232216	0.0598867	NA	NA	NA	0.868857	NA	NA	NA	NA	0.951966	GEM
rs2456973	12	56316928-56516928	RPS26	cg26404886	NA	0.0765423	0.057634	NA	NA	NA	0.694596	NA	NA	NA	NA	0.828773	GEM
rs2456973	12	56316928-56516928	ERBB3	cg17843101	NA	0.0093336	0.0174703	NA	NA	NA	0.886552	NA	NA	NA	NA	0.913355	GEM
rs2456973	12	56316928-56516928	SMARCC2	cg20664221	NA	0.0558657	0.117917	NA	NA	NA	0.784823	NA	NA	NA	NA	0.958605	GEM
rs3095075	4	3153183-3353183	RGS12	cg03882270	NA	0.00570995	0.0310011	NA	NA	NA	0.924501	NA	NA	NA	NA	0.961212	GEM
rs3172494	3	48631487-48831487	IP6K2	cg18855250	NA	0.938893	0.00483728	NA	NA	NA	0.00518145	NA	NA	NA	NA	0.948912	GE
rs34305371	1	72633610-72833610	NEGR1	cg09256413	peak1156	0.665834	0.216513	0.00102895	0.00033464	0.00014072	0.0313211	4.84e-05	9.25e-10	3.01e-10	4.36e-11	0.915221	GE
rs523934	11	95541775-95741775	CEP57	cg19512021	peak4860	0.056205	0.00791567	0.0230213	0.00330894	0.00343035	0.0840729	0.0344291	0.229274	0.0322833	0.34967	0.82361	GEMH
rs9739070	12	123671032-123871032	C12orf65	cg25424237	NA	0.940566	0.0207299	NA	NA	NA	3.59e-23	NA	NA	NA	NA	0.961296	GE

## Sheet: Table S5
Table S5. Alzheimer's disease multiple-trait colocalization results (GWAS loci)
Variants with summed posterior probabilities >= 80% for 10 scenarios where complex trait and gene expression colocalize. rsID - rs identifier for lead GWAS SNP, CHR - chromosome, Region - coordinates 1MB either side of lead SNP, Gene - Gene whose expression is evaluated for evidence of colocalization, CpG - CpG site whose DNA methylation is evaluated for evidence of colocalization, Peak - Histone…
rsID	CHR	Region	Gene	CpGsite	Peak	GE	GE,M	GE,H	GE,M,H	GE,MH	GEM	GEM,H	GEH	GEH,M	GEMH	Combined PPA	Highest PPA
rs10407439	19	45241948-45441948	CEACAM19	cg23942508	peak13103	0.000720642	4.46807e-05	3.68612e-06	5.1013e-06	2.63555e-07	0.952246	0.00487078	3.183e-05	1.9735e-06	0.0420597	0.999985	GEM
rs10407439	19	45241948-45441948	BCAM	cg06694331	peak13107	0.310839	0.0338069	0.0077754	0.000861401	8.86424e-05	0.624504	0.0156215	0.00115749	0.000125889	0.0023255	0.997105	GEM
rs346764	19	45629533-45829533	ZNF296	cg17697457	NA	0.931391	0.0633266	NA	NA	NA	1.73648e-08	NA	NA	NA	NA	0.994718	GE
rs34874378	19	45416881-45616881	APOC1	cg13119609	NA	1.27876e-157	0.949298	NA	NA	NA	1.3042e-122	NA	NA	NA	NA	0.949298	GE,M
rs34874378	19	45416881-45616881	APOC4	cg10169327	NA	5.49938e-20	0.841238	NA	NA	NA	4.89985e-24	NA	NA	NA	NA	0.841238	GE,M
rs34874378	19	45416881-45616881	TRAPPC6A	cg06556593	NA	0.878987	0.0127878	NA	NA	NA	3.09711e-05	NA	NA	NA	NA	0.891805	GE
rs34874378	19	45416881-45616881	BLOC1S3	ch.19.50335620F	NA	8.61262e-24	0.990099	NA	NA	NA	3.06283e-36	NA	NA	NA	NA	0.990099	GE,M
rs34874378	19	45416881-45616881	TOMM40	cg08121984	peak13108	3.05108e-08	3.73954e-09	1.29727e-09	4.05014e-05	1.64079e-11	0.952555	0.0405012	9.90394e-13	1.21384e-13	3.09204e-05	0.993128	GEM
rs4803748	19	45147048-45347048	PVRL2	cg08054038	peak13112	5.3698e-06	0.00586767	4.05407e-06	0.00534334	2.43896e-08	3.9178e-16	2.95786e-16	0.000835894	0.913395	6.0985e-14	0.925451	GEH,M
rs73046410	19	44953138-45153138	PVR	cg27077673	NA	0.947607	0.0208215	NA	NA	NA	2.69945e-10	NA	NA	NA	NA	0.968429	GE

## Sheet: Table S6
Table S6. Insomnia multiple-trait colocalization results (GWAS loci)
Variants with summed posterior probabilities >= 80% for 10 scenarios where complex trait and gene expression colocalize. rsID - rs identifier for lead GWAS SNP, CHR - chromosome, Region - coordinates 1MB either side of lead SNP, Gene - Gene whose expression is evaluated for evidence of colocalization, CpG - CpG site whose DNA methylation is evaluated for evidence of colocalization, Peak - Histone…
rsID	CHR	Region	Gene	CpGsite	Peak	GE	GE,M	GE,H	GE,M,H	GE,MH	GEM	GEM,H	GEH	GEH,M	GEMH	Combined PPA	Highest PPA
rs1925501	16	19959843-20159843	GPRC5B	cg08623215	NA	7.41e-05	0.00964746	NA	NA	NA	0.935226	NA	NA	NA	NA	0.944948	GEM
rs2297787	10	104580137-104780137	ARL3	cg06169961	peak3505	0.781468	0.010923	0.00197156	2.82e-05	3.96e-05	0.192657	0.00048605	0.00974358	0.00013619	0.0024021	0.999855	GE
rs2644128	1	201693440-201893440	IPO9	cg20986421	peak2076	2.6e-07	2.71e-07	0.00184043	0.00213447	0.00024268	2.95e-05	0.208275	0.00684053	0.00713818	0.768702	0.995202	GEMH
rs324017	12	57387814-57587814	STAT6	cg23550060	peak5896	1.13e-20	0.591372	9.56e-23	0.00500867	0.00057005	0.369603	0.00312842	4.05e-29	2.12e-09	1.52e-11	0.969683	GE,M
rs3808937	10	104130012-104330012	TRIM8	cg02662441	NA	0.870001	0.00773183	NA	NA	NA	2.17e-11	NA	NA	NA	NA	0.877733	GE
rs3808937	10	104130012-104330012	TMEM180	cg14202146	peak3499	0.00108029	2.66e-05	0.00270497	7.9e-05	3.6e-06	0.0012919	0.00323482	0.369037	0.00909208	0.441326	0.827876	GEMH
rs4688760	3	49880596-50080596	FAM212A	cg21448613	peak17521	3.53e-13	0.00016325	1.85e-11	0.00943098	0.0143231	0.0164245	0.862076	1.33e-12	0.00062814	0.0501822	0.953228	GEM,H
rs4688760	3	49880596-50080596	RBM6	cg10888202	NA	0.0006237	0.30161	NA	NA	NA	0.6454	NA	NA	NA	NA	0.947634	GEM
rs4688760	3	49880596-50080596	UBA7	cg24902842	peak17520	2.59e-07	1.03e-07	1.99e-09	5.74e-06	2.97e-09	0.746236	0.00574338	8.58e-08	3.41e-08	0.247468	0.999454	GEM
rs4688760	3	49880596-50080596	MON1A	cg11663600	peak17526	7.3e-126	3.42e-174	4.4e-128	5.73e-06	3.42e-176	0.949184	0.00572501	6.34e-130	3.42e-175	8.25e-05	0.954998	GEM
rs4943439	13	37455770-37655770	ALG5	cg11708795	peak6803	0.226826	0.0145343	0.017261	0.00114236	0.0002607	0.0228711	0.00175099	0.53979	0.0345985	0.0438763	0.902912	GEH
rs4943439	13	37455770-37655770	EXOSC8	cg18983090	peak6804	0.253938	0.0516383	0.0403991	0.00827421	0.00103383	0.346206	0.055078	0.0195391	0.00397313	0.0267875	0.806867	GEM
rs71373536	17	43121808-43321808	DCAKD	cg12223258	NA	0.00238602	0.00626824	NA	NA	NA	0.857563	NA	NA	NA	NA	0.866217	GEM
rs71373536	17	43121808-43321808	HEXIM1	cg03928887	NA	0.131123	0.00738021	NA	NA	NA	0.755497	NA	NA	NA	NA	0.894001	GEM
rs71373536	17	43121808-43321808	HEXIM2	cg00677574	NA	5.62e-06	0.00096021	NA	NA	NA	0.936429	NA	NA	NA	NA	0.937395	GEM
rs79780963	10	104852499-105052499	CNNM2	cg18882449	NA	0.924668	0.0535378	NA	NA	NA	0.020939	NA	NA	NA	NA	0.999144	GE

## Sheet: Table S7
Table S7. Neuroticism multiple-trait colocalization results (suggestive GWAS loci)
Variants with summed posterior probabilities >= 80% for 10 scenarios where complex trait and gene expression colocalize. rsID - rs identifier for lead GWAS SNP, CHR - chromosome, Region - coordinates 1MB either side of lead SNP, Gene - Gene whose expression is evaluated for evidence of colocalization, CpG - CpG site whose DNA methylation is evaluated for evidence of colocalization, Peak - Histone…
rsID	CHR	Region	Gene	CpGsite	Peak	GE	GE,M	GE,H	GE,M,H	GE,MH	GEM	GEM,H	GEH	GEH,M	GEMH	Combined PPA	Highest PPA
rs11209175	1	68274828-68474828	GNG12	cg25344239	peak1144	1.73563e-19	3.97183e-05	1.28886e-17	0.00309352	0.000680104	0.0002274	0.0168864	5.55879e-16	0.127208	0.728304	0.876439	GEMH
rs12794371	11	126609400-126809400	KIRREL3	cg16634901	peak5218	0.000693201	0.00324274	0.0017368	0.0087565	0.00022072	0.000658215	0.00163704	0.134728	0.630236	0.140033	0.921942	GEH,M
rs12943691	17	2788212-2988212	RAP1GAP2	cg01245268	peak10064	0.236868	0.00634988	0.126531	0.00342534	0.000961356	0.0415405	0.0221903	0.415541	0.0111397	0.0728626	0.93741	GEH
rs1714510	3	158163884-158363884	RSRC1	cg16627395	peak18260	0.674776	0.0183748	0.0568283	0.00155038	0.000299324	0.0256634	0.00216132	0.0269623	0.000734209	0.00102541	0.808375	GE
rs2156854	1	174701639-174901639	RABGAP1L	cg02958263	peak1910	2.18993e-07	0.0288719	2.17885e-09	0.000295622	2.99162e-05	0.777276	0.00773322	4.77864e-09	0.0006298	0.0171756	0.832012	GEM
rs2425752	20	44602120-44802120	SLC12A5	cg21451869	NA	0.851736	0.127626	NA	NA	NA	0.0112532	NA	NA	NA	NA	0.990615	GE
rs2425752	20	44602120-44802120	CD40	cg09053081	NA	0.139866	0.786712	NA	NA	NA	5.87036e-05	NA	NA	NA	NA	0.926637	GE,M
rs28716277	14	23504659-23704659	SLC7A8	cg16202736	peak7275	0.0967913	0.00383486	0.00215048	0.000100778	2.18086e-05	0.694741	0.0154363	0.00353025	0.000140664	0.0245431	0.841291	GEM
rs4772079	13	98990837-99190837	STK24	cg26611184	peak7064	0.75593	0.00748149	0.00495877	5.00271e-05	3.83737e-05	0.127198	0.000834407	0.0116684	0.000115491	0.00195606	0.910232	GE
rs4772079	13	98990837-99190837	FARP1	cg00055462	peak7063	4.3585e-39	0.768335	1.97702e-40	0.0348595	0.00298319	6.10843e-11	2.76903e-12	4.36971e-41	0.00770313	2.37184e-12	0.813881	GE,M

## Sheet: Table S8
Table S8. Schizophrenia multiple-trait colocalization results (suggestive GWAS loci)
Variants with summed posterior probabilities >= 80% for 10 scenarios where complex trait and gene expression colocalize. rsID - rs identifier for lead GWAS SNP, CHR - chromosome, Region - coordinates 1MB either side of lead SNP, Gene - Gene whose expression is evaluated for evidence of colocalization, CpG - CpG site whose DNA methylation is evaluated for evidence of colocalization, Peak - Histone…
rsID	CHR	Region	Gene	CpGsite	Peak	GE	GE,M	GE,H	GE,M,H	GE,MH	GEM	GEM,H	GEH	GEH,M	GEMH	Combined PPA	Highest PPA
rs111547017	6	43241689-43441689	POLR1C	cg25078649	peak21439	0.0175982	0.000300235	0.000228865	1.56723e-05	2.32346e-06	0.903905	0.0117553	0.000732236	1.24923e-05	0.0376101	0.97216	GEM
rs112537273	8	38148306-38348306	DDHD2	cg11189715	peak23879	0.00526762	2.58113e-05	2.58113e-05	4.85714e-06	2.58113e-07	1.52154e-07	7.45554e-10	0.965441	0.00473066	2.78865e-05	0.975524	GEH
rs112537273	8	38148306-38348306	PPAPDC1B	cg12951224	peak23879	1.71837e-08	8.41999e-11	8.42e-11	4.87603e-06	8.41999e-13	5.39054e-19	2.64136e-21	0.995109	0.00487603	3.12167e-11	0.99999	GEH
rs16937	1	204935455-205135455	RBBP5	cg03143531	peak2158	0.771476	0.0290075	0.0290075	0.00109519	0.000290075	0.0456642	0.00171697	0.0742692	0.00279252	0.00439604	0.959715	GE
rs16937	1	204935455-205135455	DSTYK	cg07972983	peak2164	0.25409	0.00957921	0.00957921	0.000376496	9.57921e-05	0.115389	0.00435016	0.292043	0.01101	0.132624	0.829138	GEH
rs17687067	8	16936201-17136201	ZDHHC2	cg07132675	peak23674	0.662958	0.0208908	0.0219991	0.00069628	0.0002055	0.0404885	0.00134354	0.0543844	0.00171373	0.00332139	0.808002	GE
rs34753377	16	89509418-89709418	CHMP1A	cg04043919	NA	0.079943	0.00123112	NA	NA	NA	0.916278	NA	NA	NA	NA	0.997453	GEM
rs34753377	16	89509418-89709418	RPL13	cg00052588	NA	0.846318	0.0265166	NA	NA	NA	0.107176	NA	NA	NA	NA	0.98001	GE
rs34753377	16	89509418-89709418	ZNF276	cg16376627	NA	0.990374	0.00514994	NA	NA	NA	0.00413711	NA	NA	NA	NA	0.999661	GE
rs34753377	16	89509418-89709418	CDK10	cg06153386	NA	0.955305	0.00582736	NA	NA	NA	0.00479545	NA	NA	NA	NA	0.965927	GE
rs56038139	3	153862974-154062974	DHX36	cg16511985	peak18235	0.0951114	0.00305308	0.00305308	0.000123832	3.05308e-05	0.797964	0.0256146	0.0066645	0.00021393	0.0559137	0.987743	GEM
rs56873913	19	49991199-50191199	PRR12	cg27183495	peak13303	0.778275	0.0128402	0.0125508	0.000207494	0.000119551	0.0134296	0.000216572	0.0127556	0.000210445	0.000220106	0.830826	GE
rs56873913	19	49991199-50191199	RPS11	cg18081863	peak13297	0.851934	0.0200457	0.0203132	0.000478268	0.000201313	0.00180416	4.30178e-05	0.0111479	0.000262307	2.36082e-05	0.906254	GE
rs56873913	19	49991199-50191199	RCN3	cg06468619	peak13297	3.11819e-06	0.00638178	1.16089e-07	0.000264658	8.32976e-05	0.70463	0.0262331	4.07417e-07	0.000833832	0.0920656	0.830496	GEM
rs5769765	22	50171176-50371176	PIM3	cg18090384	NA	0.00956093	0.000357789	NA	NA	NA	0.822002	NA	NA	NA	NA	0.831921	GEM
rs6707588	2	219961601-220161601	FAM134A	cg08530484	peak15156	0.0731526	0.00185076	0.00185076	6.4979e-05	1.85076e-05	0.711172	0.0179926	0.00640926	0.000162154	0.0623093	0.874983	GEM
rs6707588	2	219961601-220161601	TUBA4A	cg22541905	peak15160	0.863607	0.0197766	0.0197766	0.000454128	0.000197766	0.0171141	0.000391912	0.0371951	0.000851767	0.000737093	0.960102	GE
rs77477310	14	35515793-35715793	PPP2R3C	cg04160503	peak7395	0.67274	0.0376333	0.0374966	0.00210555	0.000375316	0.100551	0.00560443	0.0423839	0.00237097	0.00633491	0.907596	GE
rs9420	11	57410294-57610294	ZDHHC5	cg02251557	peak4282	0.0216785	0.000224501	0.000225978	1.03109e-05	2.24793e-06	0.00111926	1.16673e-05	0.768543	0.00795899	0.0396799	0.839454	GEH

## Sheet: Table S9
Table S9. Educational Attainment multiple-trait colocalization results (suggestive GWAS loci)
Variants with summed posterior probabilities >= 80% for 10 scenarios where complex trait and gene expression colocalize. rsID - rs identifier for lead GWAS SNP, CHR - chromosome, Region - coordinates 1MB either side of lead SNP, Gene - Gene whose expression is evaluated for evidence of colocalization, CpG - CpG site whose DNA methylation is evaluated for evidence of colocalization, Peak - Histone…
rsID	CHR	Region	Gene	CpGsite	Peak	GE	GE,M	GE,H	GE,M,H	GE,MH	GEM	GEM,H	GEH	GEH,M	GEMH	Combined PPA	Highest PPA
rs117806540	12	49785651-49985651	FMNL3	cg05165862	NA	0.838277	0.00273317	NA	NA	NA	0.00027636	NA	NA	NA	NA	0.841286	GE
rs12401738	1	78346761-78546761	DNAJB4	cg09107315	peak1189	0.00032908	1.57e-05	0.00284124	0.00018058	8.63e-08	5.81e-09	5.01e-08	0.948458	0.0451934	1.67e-05	0.997035	GEH
rs13224222	7	44712338-44912338	PURB	cg04290595	peak22680	0.00348487	0.0112197	3.25e-05	0.0001135	1.2e-05	0.930949	0.00867941	7e-05	0.0002259	0.0180941	0.972881	GEM
rs13224222	7	44712338-44912338	ZMIZ2	cg18762795	peak22676	0.00080539	0.015869	0.0196914	0.388498	3.91e-06	4.76e-07	1.16e-05	0.0256427	0.505255	1.62e-05	0.955794	GEH,M
rs301800	1	8390603-8590603	RERE	cg11189357	peak165	2.94e-07	0.00055264	2.63e-07	0.0009545	2.97e-09	0.516821	0.461264	3.56e-17	6.52e-14	6.42e-11	0.979592	GEM
rs4732129	7	135125156-135325156	C7orf73	cg13493560	peak23333	0.725245	0.0178803	0.0224104	0.00055499	0.00017907	0.0323861	0.00100074	0.0601841	0.00148379	0.00268884	0.864013	GE
rs7429990	3	47801803-48001803	DHX30	cg20272733	peak17464	0.031741	0.00313533	0.00150217	0.00017814	0.00010072	0.603966	0.0286116	0.0116041	0.00117466	0.192369	0.874383	GEM
rs7774377	6	109502443-109702443	CD164	cg05099288	peak21734	0.280811	0.0539535	0.0275741	0.00536521	0.00066193	0.0214363	0.00210484	0.339221	0.0651759	0.0259853	0.822289	GEH
rs7786263	7	7908970-8108970	GLCCI1	cg02771744	peak22423	0.792846	0.0446034	0.0918125	0.00517075	0.00077523	0.0428164	0.00495819	0.0118386	0.00066601	0.00063934	0.996126	GE

[truncated: 8 more sheets: Table S10, Table S11, Table S12, Table S13, Table S14, Table S15, Table S16, Table S17]
